# Supplementary material for: Exposure to Acute Concentration of Malathion Induced Behavioral, Hematological, and Biochemical Toxicities in the Brain of Labeo rohita
Source: Life (Basel). 2025 Jan 23;15(2):158. doi: 10.3390/life15020158 (PMC11856734; doi:10.3390/life15020158)
Supplement: Supplementary file 1 [file life-15-00158-s001.zip]

Archive with 1 entries (1 files):
- life-3382028-supplementary.pdf
